# Supplementary material for: Misconceptions and Rumors about Ebola Virus Disease in Sub-Saharan Africa: A Systematic Review
Source: Int J Environ Res Public Health. 2022 Apr 13;19(8):4714. doi: 10.3390/ijerph19084714 (PMC9027331; doi:10.3390/ijerph19084714)
Supplement: Supplementary file 1 [file ijerph-19-04714-s001.zip]

Archive with 1 entries (1 files):
- ijerph-1669009-supplementary.pdf
